# Supplementary material for: Acquisition of New Migratory Properties by Highly Differentiated CD4+CD28null T Lymphocytes in Rheumatoid Arthritis Disease
Source: J Pers Med. 2021 Jun 24;11(7):594. doi: 10.3390/jpm11070594 (PMC8306508; doi:10.3390/jpm11070594)
Supplement: Supplementary file 1 [file jpm-11-00594-s001.zip › Table_S1.xlsx]

## Sheet: Gene Table
PCR Array Catalog #:	PAHS-128Z
Position	Unigene	Refseq	Symbol	Description	Gname	RT2 Catalog
A01	Hs.235750	NM_001102	ACTN1	Actinin, alpha 1	BDPLT15	PPH02145A
A02	Hs.737862	NM_001104	ACTN3	Actinin, alpha 3	-	PPH21253B
A03	Hs.270291	NM_004924	ACTN4	Actinin, alpha 4	ACTININ-4/FSGS/FSGS1	PPH18238A
A04	Hs.643727	NM_005722	ACTR2	ARP2 actin-related protein 2 homolog (yeast)	ARP2	PPH02650A
A05	Hs.433512	NM_005721	ACTR3	ARP3 actin-related protein 3 homolog (yeast)	ARP3	PPH02648A
A06	Hs.525622	NM_005163	AKT1	V-akt murine thymoma viral oncogene homolog 1	AKT/CWS6/PKB/PKB-ALPHA/PRKBA/RAC/RAC-ALPHA	PPH00088B
A07	Hs.525330	NM_001663	ARF6	ADP-ribosylation factor 6	-	PPH10416A
A08	Hs.599508	NM_004309	ARHGDIA	Rho GDP dissociation inhibitor (GDI) alpha	GDIA1/HEL-S-47e/NPHS8/RHOGDI/RHOGDI-1	PPH00053B
A09	Hs.508738	NM_003899	ARHGEF7	Rho guanine nucleotide exchange factor (GEF) 7	BETA-PIX/COOL-1/COOL1/Nbla10314/P50/P50BP/P85/P85COOL1/P85SPR/PAK3/PIXB	PPH13548A
A10	Hs.128316	NM_006340	BAIAP2	BAI1-associated protein 2	BAP2/FLAF3/IRSP53	PPH11890A
A11	Hs.479747	NM_014567	BCAR1	Breast cancer anti-estrogen resistance 1	CAS/CAS1/CASS1/CRKAS/P130Cas	PPH01530A
A12	Hs.502842	NM_005186	CAPN1	Calpain 1, (mu/I) large subunit	CANP/CANP1/CANPL1/muCANP/muCL	PPH17776E
B01	Hs.350899	NM_001748	CAPN2	Calpain 2, (m/II) large subunit	CANP2/CANPL2/CANPml/mCANP	PPH00041A
B02	Hs.74034	NM_001753	CAV1	Caveolin 1, caveolae protein, 22kDa	BSCL3/CGL3/LCCNS/MSTP085/PPH3/VIP21	PPH00739A
B03	Hs.467637	NM_001791	CDC42	Cell division cycle 42 (GTP binding protein, 25kDa)	CDC42Hs/G25K	PPH00729E
B04	Hs.170622	NM_005507	CFL1	Cofilin 1 (non-muscle)	CFL/HEL-S-15/cofilin	PPH13461F
B05	Hs.461896	NM_016823	CRK	V-crk sarcoma virus CT10 oncogene homolog (avian)	CRKII/p38	PPH00731A
B06	Hs.173894	NM_000757	CSF1	Colony stimulating factor 1 (macrophage)	CSF-1/MCSF	PPH00124B
B07	Hs.596164	NM_005231	CTTN	Cortactin	EMS1	PPH05698B
B08	Hs.529451	NM_005219	DIAPH1	Diaphanous homolog 1 (Drosophila)	DFNA1/DIA1/DRF1/LFHL1/hDIA1	PPH20113B
B09	Hs.368912	NM_001935	DPP4	Dipeptidyl-peptidase 4	ADABP/ADCP2/CD26/DPPIV/TP103	PPH00035B
B10	Hs.419815	NM_001963	EGF	Epidermal growth factor	HOMG4/URG	PPH00137B
B11	Hs.488293	NM_005228	EGFR	Epidermal growth factor receptor	ERBB/ERBB1/HER1/NISBD2/PIG61/mENA	PPH00138B
B12	Hs.497893	NM_001008493	ENAH	Enabled homolog (Drosophila)	ENA/MENA/NDPP1	PPH21428B
C01	Hs.487027	NM_003379	EZR	Ezrin	CVIL/CVL/HEL-S-105/VIL2	PPH00792B
C02	Hs.654370	NM_004460	FAP	Fibroblast activation protein, alpha	DPPIV/FAPA/SIMP	PPH20636A
C03	Hs.284244	NM_002006	FGF2	Fibroblast growth factor 2 (basic)	BFGF/FGF-2/FGFB/HBGF-2	PPH00257C
C04	Hs.396530	NM_000601	HGF	Hepatocyte growth factor (hepapoietin A; scatter factor)	DFNB39/F-TCF/HGFB/HPTA/SF	PPH00163C
C05	Hs.160562	NM_000618	IGF1	Insulin-like growth factor 1 (somatomedin C)	IGF-I/IGFI/MGF	PPH00167C
C06	Hs.643120	NM_000875	IGF1R	Insulin-like growth factor 1 receptor	CD221/IGFIR/IGFR/JTK13	PPH00350F
C07	Hs.706355	NM_004517	ILK	Integrin-linked kinase	HEL-S-28/ILK-1/ILK-2/P59/p59ILK	PPH00737F
C08	Hs.440955	NM_000885	ITGA4	Integrin, alpha 4 (antigen CD49D, alpha 4 subunit of VLA-4 receptor)	CD49D/IA4	PPH00659F
C09	Hs.643813	NM_002211	ITGB1	Integrin, beta 1 (fibronectin receptor, beta polypeptide, antigen CD29 includes MDF2, MSK12)	CD29/FNRB/GPIIA/MDF2/MSK12/VLA-BETA/VLAB	PPH00650B
C10	Hs.375957	NM_000211	ITGB2	Integrin, beta 2 (complement component 3 receptor 3 and 4 subunit)	CD18/LAD/LCAMB/LFA-1/MAC-1/MF17/MFI7	PPH00679F
C11	Hs.218040	NM_000212	ITGB3	Integrin, beta 3 (platelet glycoprotein IIIa, antigen CD61)	BDPLT16/BDPLT2/CD61/GP3A/GPIIIa/GT	PPH00178D
C12	Hs.647035	NM_002314	LIMK1	LIM domain kinase 1	LIMK/LIMK-1	PPH01081A
D01	Hs.431850	NM_002745	MAPK1	Mitogen-activated protein kinase 1	ERK/ERK-2/ERK2/ERT1/MAPK2/P42MAPK/PRKM1/PRKM2/p38/p40/p41/p41mapk/p42-MAPK	PPH00715B
D02	Hs.132966	NM_000245	MET	Met proto-oncogene (hepatocyte growth factor receptor)	AUTS9/DFNB97/HGFR/RCCP2/c-Met	PPH00194A
D03	Hs.2399	NM_004995	MMP14	Matrix metallopeptidase 14 (membrane-inserted)	MMP-14/MMP-X1/MT-MMP/MT-MMP 1/MT1-MMP/MT1MMP/MTMMP1/WNCHRS	PPH00198C
D04	Hs.513617	NM_004530	MMP2	Matrix metallopeptidase 2 (gelatinase A, 72kDa gelatinase, 72kDa type IV collagenase)	CLG4/CLG4A/MMP-2/MMP-II/MONA/TBE-1	PPH00151B
D05	Hs.297413	NM_004994	MMP9	Matrix metallopeptidase 9 (gelatinase B, 92kDa gelatinase, 92kDa type IV collagenase)	CLG4B/GELB/MANDP2/MMP-9	PPH00152E
D06	Hs.713679	NM_002444	MSN	Moesin	HEL70	PPH13452B
D07	Hs.16355	NM_005964	MYH10	Myosin, heavy chain 10, non-muscle	NMMHC-IIB/NMMHCB	PPH05694A
D08	Hs.474751	NM_002473	MYH9	Myosin, heavy chain 9, non-muscle	BDPLT6/DFNA17/EPSTS/FTNS/MHA/NMHC-II-A/NMMHC-IIA/NMMHCA	PPH05678A
D09	Hs.504687	NM_006097	MYL9	Myosin, light chain 9, regulatory	LC20/MLC-2C/MLC2/MRLC1/MYRL2	PPH01746B
D10	Hs.477375	NM_053025	MYLK	Myosin light chain kinase	AAT7/KRP/MLCK/MLCK1/MLCK108/MLCK210/MSTP083/MYLK1/smMLCK	PPH18785B
D11	Hs.435714	NM_002576	PAK1	P21 protein (Cdc42/Rac)-activated kinase 1	PAKalpha	PPH01505F
D12	Hs.20447	NM_005884	PAK4	P21 protein (Cdc42/Rac)-activated kinase 4	-	PPH08265A
E01	Hs.494691	NM_005022	PFN1	Profilin 1	ALS18	PPH05585A
E02	Hs.553498	NM_006218	PIK3CA	Phosphoinositide-3-kinase, catalytic, alpha polypeptide	CLOVE/CWS5/MCAP/MCM/MCMTC/PI3K/p110-alpha	PPH01355A
E03	Hs.466871	NM_002659	PLAUR	Plasminogen activator, urokinase receptor	CD87/U-PAR/UPAR/URKR	PPH00797B
E04	Hs.268177	NM_002660	PLCG1	Phospholipase C, gamma 1	NCKAP3/PLC-II/PLC1/PLC148/PLCgamma1	PPH00710A
E05	Hs.732969	NM_002662	PLD1	Phospholipase D1, phosphatidylcholine-specific	-	PPH02835A
E06	Hs.531704	NM_002737	PRKCA	Protein kinase C, alpha	AAG6/PKC-alpha/PKCA/PRKACA	PPH00977C
E07	Hs.729457	NM_000314	PTEN	Phosphatase and tensin homolog	10q23del/BZS/CWS1/DEC/GLM2/MHAM/MMAC1/PTEN1/TEP1	PPH00327F
E08	Hs.395482	NM_005607	PTK2	PTK2 protein tyrosine kinase 2	FADK/FAK/FAK1/FRNK/PPP1R71/p125FAK/pp125FAK	PPH02827A
E09	Hs.491322	NM_004103	PTK2B	PTK2B protein tyrosine kinase 2 beta	CADTK/CAKB/FADK2/FAK2/PKB/PTK/PYK2/RAFTK	PPH02523A
E10	Hs.417549	NM_002827	PTPN1	Protein tyrosine phosphatase, non-receptor type 1	PTP1B	PPH00730C
E11	Hs.446336	NM_002859	PXN	Paxillin	-	PPH02786A
E12	Hs.413812	NM_006908	RAC1	Ras-related C3 botulinum toxin substrate 1 (rho family, small GTP binding protein Rac1)	MIG5/Rac-1/TC-25/p21-Rac1	PPH00733F
F01	Hs.517601	NM_002872	RAC2	Ras-related C3 botulinum toxin substrate 2 (rho family, small GTP binding protein Rac2)	EN-7/Gx/HSPC022/p21-Rac2	PPH00732A
F02	Hs.664080	NM_002890	RASA1	RAS p21 protein activator (GTPase activating protein) 1	CM-AVM/CMAVM/GAP/PKWS/RASA/RASGAP/p120GAP/p120RASGAP	PPH00718A
F03	Hs.263671	NM_002906	RDX	Radixin	DFNB24	PPH02808A
F04	Hs.247565	NM_000539	RHO	Rhodopsin	CSNBAD1/OPN2/RP4	PPH02351A
F05	Hs.247077	NM_001664	RHOA	Ras homolog gene family, member A	ARH12/ARHA/RHO12/RHOH12	PPH00305G
F06	Hs.502876	NM_004040	RHOB	Ras homolog gene family, member B	ARH6/ARHB/MST081/MSTP081/RHOH6	PPH19208F
F07	Hs.502659	NM_175744	RHOC	Ras homolog gene family, member C	ARH9/ARHC/H9/RHOH9	PPH01089E
F08	Hs.6838	NM_005168	RND3	Rho family GTPase 3	ARHE/Rho8/RhoE/memB	PPH05838F
F09	Hs.306307	NM_005406	ROCK1	Rho-associated, coiled-coil containing protein kinase 1	P160ROCK/ROCK-I	PPH01966C
F10	Hs.678727	NM_014631	SH3PXD2A	SH3 and PX domains 2A	FISH/SH3MD1/TKS5	PPH13587B
F11	Hs.195659	NM_005417	SRC	V-src sarcoma (Schmidt-Ruppin A-2) viral oncogene homolog (avian)	ASV/SRC1/c-SRC/p60-Src	PPH00103C
F12	Hs.463059	NM_003150	STAT3	Signal transducer and activator of transcription 3 (acute-phase response factor)	ADMIO/APRF/HIES	PPH00708F
G01	Hs.499209	NM_003174	SVIL	Supervillin	-	PPH13254A
G02	Hs.645227	NM_000660	TGFB1	Transforming growth factor, beta 1	CED/DPD1/LAP/TGFB/TGFbeta	PPH00508A
G03	Hs.633514	NM_003255	TIMP2	TIMP metallopeptidase inhibitor 2	CSC-21K/DDC8	PPH00904B
G04	Hs.471014	NM_006289	TLN1	Talin 1	ILWEQ/TLN	PPH18297A
G05	Hs.515469	NM_003370	VASP	Vasodilator-stimulated phosphoprotein	-	PPH19132B
G06	Hs.643896	NM_003373	VCL	Vinculin	CMD1W/CMH15/HEL114/MV/MVCL	PPH02077F
G07	Hs.73793	NM_003376	VEGFA	Vascular endothelial growth factor A	MVCD1/VEGF/VPF	PPH00251C
G08	Hs.455493	NM_003380	VIM	Vimentin	CTRCT30/HEL113	PPH00417F
G09	Hs.75850	NM_003931	WASF1	WAS protein family, member 1	SCAR1/WAVE/WAVE1	PPH09998A
G10	Hs.512079	NM_006990	WASF2	WAS protein family, member 2	IMD2/SCAR2/WASF4/WAVE2/dJ393P12.2	PPH01258A
G11	Hs.143728	NM_003941	WASL	Wiskott-Aldrich syndrome-like	N-WASP/NWASP/WASPB	PPH13819A
G12	Hs.128067	NM_003387	WIPF1	WAS/WASL interacting protein family, member 1	PRPL-2/WAS2/WASPIP/WIP	PPH19101B
H01	Hs.520640	NM_001101	ACTB	Actin, beta	BRWS1/PS1TP5BP1	PPH00073G
H02	Hs.534255	NM_004048	B2M	Beta-2-microglobulin	-	PPH01094E
H03	Hs.592355	NM_002046	GAPDH	Glyceraldehyde-3-phosphate dehydrogenase	G3PD/GAPD/HEL-S-162eP	PPH00150F
H04	Hs.412707	NM_000194	HPRT1	Hypoxanthine phosphoribosyltransferase 1	HGPRT/HPRT	PPH01018C
H05	Hs.546285	NM_001002	RPLP0	Ribosomal protein, large, P0	L10E/LP0/P0/PRLP0/RPP0	PPH21138F
H06	N/A	SA_00105	HGDC	Human Genomic DNA Contamination	HIGX1A
H07	N/A	SA_00104	RTC	Reverse Transcription Control	RTC	PPX63340A
H08	N/A	SA_00104	RTC	Reverse Transcription Control	RTC	PPX63340A
H09	N/A	SA_00104	RTC	Reverse Transcription Control	RTC	PPX63340A
H10	N/A	SA_00103	PPC	Positive PCR Control	PPC
H11	N/A	SA_00103	PPC	Positive PCR Control	PPC
H12	N/A	SA_00103	PPC	Positive PCR Control	PPC
